# Supplementary material for: Incidence and Associations of Acute Kidney Injury after General Thoracic Surgery: A System Review and Meta-Analysis
Source: J Clin Med. 2022 Dec 21;12(1):37. doi: 10.3390/jcm12010037 (PMC9821434; doi:10.3390/jcm12010037)
Supplement: Supplementary file 1 [file jcm-12-00037-s001.zip]

Archive with 16 entries (15 files):
- Figure S1.tif
- Figure S2 .tif
- Figure S3.tif
- Figure S4.tif
- Supplementary Data S1.pdf
- Table S1.pdf
- Table S2.pdf
- Table S3.pdf
- __MACOSX/
- __MACOSX/._Figure S1.tif
- __MACOSX/._Figure S3.tif
- __MACOSX/._Figure S4.tif
- __MACOSX/._Supplementary Data 1.docx
- __MACOSX/._Table S1.docx
- __MACOSX/._Table S2.docx
- __MACOSX/._Table S3.docx
